# Supplementary material for: Comprehensive N-Glycan Profiling of Avian Immunoglobulin Y
Source: PLoS One. 2016 Jul 26;11(7):e0159859. doi: 10.1371/journal.pone.0159859 (PMC4961449; doi:10.1371/journal.pone.0159859)
Supplement: S2 Table — (XLSX) [file pone.0159859.s004.xlsx]

## Sheet: IgY summary
Peak	Unfractionated				S0						S1					S2					S3					S3J					S4
	% Area	GU			% Area	GU					% Area	GU	All sialic acids [3] and [6]
1	0	4.57			0.03	4.66
2	0.01	4.8			0.11	4.79
3	0	5.06			0.01	5.02
4	0.05	5.16			0.16	5.12
5	0.02	5.34			0.05	5.3	M4
6	0.02	5.62			0.01	5.43
					0.07	5.57
7	0.06	5.74			0.22	5.7
					0.01	5.83
8	0.01	5.9			0	5.9
9	2.17	6.14			7.51	6.1	M5	FA2B	FA3
							A2[6]G1
					0.83	6.48	A2[3]G1
10	0.22	6.51			0.62	6.58	A3G1	A2BG1
11	0.17	6.61			0.03	6.74	M5A1	M4A1G1
12	2.26	6.9			7.67	6.87	FA2BG1	FA3G1
13	1.22	7.04			4.3	7.01	FA2BG1	FA3G1
14	0.44	7.14			1.16	7.09	M6	A2G2			0.23	7.13
15	0.92	7.32			3.08	7.29	A2BG2				0.05	7.25
											0.12	7.4	A2[6]G1S1
16	0.59	7.52			1.83	7.49	FA2G2	M5A1G1			0.18	7.45	A2[3]G1S1
17	5.14	7.69			16.23	7.66	FA2BG2	FA3G2			1.1	7.57	A3G1S1	A2BG1S1
											0.06	7.77	M4A1G1S1
18	1.6	7.93			2.57	7.91	FA3'G2				2.67	7.89	FA2BG1S1	FA3G1S1
19	0.51	8.02					M7				1.11	7.98	FA2BG1S1	FA3G1S1
							M7				0.42	8.12
20	16.38	8.36			0.63	8.28	A3G3				49.59	8.32	A2G2S1													2.62	8.35	A2G2S[3,3,3]3
21	0.65	8.51					A3BG3				0.95	8.45														27.27	8.48	A2G2S3	A2BG2S3
22	2.12	8.64			3.46	8.63	FA3G3				3.53	8.58	A2BG2S1			0.15	8.56
							A3'G3
23	4	8.78			3.45	8.75	M8				8.6	8.73	FA2G2S1	M5A1G1S1		0.21	8.72									11.35	8.88	FA2G2S3
24	8.68	9			0.33	9.1	FA3'G3				25.12	8.96	FA2BG2S1	FA3G2S1
25	3.93	9.23			0.75	9.3	FA4G3				1.03	9.18	FA3'G2S1			9.92	9.16	A2G2S[3,3]2								3.78	9.12	FA2BG2S3	M5A1G1S3
26	5.11	9.51			17.73	9.48	M9				1.22	9.46	A3G3S1			0.17	9.38											FA3G2S3			3.58	9.41
27	24.92	9.65									0.94	9.58	A3BG3S1			74.91	9.58	A2G2S2								2.49	9.58	FA3'G2S3			7.18	9.57	FA2BG1S4	FA3G1S4
28	0.67	9.82			0.11	9.77	A4G4				1.42	9.7	A3'G3S1	FA3G3S1		1.89	9.75	A2BG2S2													46.99	9.82	A2G2S4
29	0.24	9.9									0.54	9.93	FA3'G3S1			2.89	9.99	FA2G2S2
30	1.19	10.06			0.08	9.99	FA4G4				0.21	10.07				3.71	10.13	FA2BG2S2	FA3G2S2
31	10.11	10.24			26.35	10.23	M9Glc				0.08	10.2				2	10.26	FA3'G2S2													34.84	10.23	FA2G2S4
					0.45	10.39					0.49	10.43				0.46	10.37	A3G3S2
32	0.97	10.67														0.13	10.53	A3BG3S2
33	1.11	10.8			0.15	10.86					0.26	10.82				2.84	10.71	A3'G3S2
34	0.65	11.17									0.08	11.06						FA3G3S2			12.08	11.05	A3G3S3
35	0.06	11.33									0.01	11.25				0.23	11.07	FA3'G3S2	FA4G3S2		83.29	11.46	A3G3S3	A3BG3S3
36	0.04	11.46														0.48	11.51	A4G4S2								4.71	11.48	A3G3S3	A2G2S3
37	2.81	11.59																								9.61	11.8	A3G3S3	A2G2S3
38	0.13	11.92																			4.63	11.95	A3'G3S3			2.72	11.99	A3BG3S3	A2BG2S3
39	0.52	12.09																					FA3G3S3			16.02	12.12	FA3G3S3	FA2G2S3
40	0.1	12.66																								2.74	12.44	A3'G3S3	M5A1G1S3
																										14.68	12.61	A4G4S3	FA2BG2S3		7.41	12.56	A3G3S4
	0.06	12.76																								2.01	12.8
	0.06	13
	0.03	13.26
	0.04	13.4
	0	13.61

## Sheet: Unfractionated
ABS+BTG+BKF+GUH						ABS+BTG+BKF					ABS+BTG							ABS+JBM							ABS						UND
	% Area	GU				% Area	GU				% Area	GU						% Area	GU						% Area	GU					% Area	GU
	0.04																														0	4.57
	0.11	4.06																													0.01	4.8
	53.86	4.26	M3																												0	5.06
	0.07	4.54																10.7		M1											0.05	5.16
	0.71	4.73	M3B																												0.02	5.34
	0.55	4.82				0.23	4.83				0.22	4.83						2.77	4.86	A1											0.02	5.62
	0.7	5.06				0.11	5.06				0.08	5.07													0.03	5.14					0.06	5.74
	8.96	5.23	M4	A1B		0.1	5.17	M4			0.16	5.21	M4												0.01	5.32	M4				0.01	5.9
	0.17	5.58				47.4	5.38	A2			44.62	5.39	A2												0	5.43					2.17	6.14
						0.66	5.67				0.7	5.68													0.05	5.57					0.22	6.51
	11.99	5.7	A2B			25.94	5.78	A2B			2.08	5.79	A2B					0.2	5.8	A1G1					0.15	5.74					0.17	6.61
								A3			8.25	5.86	FA2	A3																	2.26	6.9
								M4A1			0.67	6.02	M4A1					5.44	6.02	A1G1	FA2B	FA3	M4Glc		2.15	6.11	M5	FA2B	FA3		1.22	7.04
	4.44	6.11	M5	A3B		3.02	6.18	A3B	M5									0.14	6.15												0.44	7.14
						0.22	6.28	A3'			20.95	6.24	FA2B	FA3	M5	A3B		0.45	6.23	A2[6]G1					0.35	6.29	A2[6]G1				0.92	7.32
	0.38	6.43				0.66	6.38						A3'					0.32	6.35												0.59	7.52
	0.24	6.49				0.37	6.53											0.22	6.55	A2[3]G1					0.27	6.48	A2[3]G1				5.14	7.69
						0.81	6.58				0.86	6.58	FA3'					0.08	6.64												1.6	7.93
						2.29	6.66	M5A1			2.33	6.66	M5A1					0.05	6.68	A3G1	A2BG1				0.84	6.59	A3G1	A2BG1			0.51	8.02
	0.09	6.72				0.4	6.79	A4			0.62	6.81	A4					0.04	6.83						0.18	6.76	M5A1	M4A1G1			16.38	8.36
																															0.65	8.51
	0.2	6.88				0.24	6.96				0.51	6.94						6.12	6.95	FA2BG1	FA3G1				2.59	6.87	FA2BG1	FA3G1			2.12	8.64
											0.4	7.01						0.63	7.07	FA2BG1	FA3G1				1.41	7.01	FA2BG1	FA3G1			4	8.78
	0.97	7.02	M6			1.03	7.09	M6			0.99	7.1	M6					43.48	7.17	A2G2					43.34	7.11	M6	A2G2			8.68	9
	0.2	7.16				0.4	7.26				0.24	7.2	FA4					0.74	7.3						0.57	7.24					3.93	9.23
											0.07	7.3						2.45	7.37	A2B2G2					2.77	7.29	A2B2G2				5.11	9.51
	0.02	7.52				0.04	7.41				0.12	7.41						3.56	7.58	FA2G2					4.91	7.5	FA2G2	M5A1G1			24.92	9.65
						0.05	7.5				0.03	7.53						14.58	7.74	FA2BG2	FA3G2				15.54	7.67	FA2BG2	FA3G2			0.67	9.82
	0.12	7.74				0.01	7.6				0.2	7.65						0.11	7.99	FA3'G2					0.84	7.91	FA3'G2				0.24	9.9
						0.18	7.84				0.16	7.84													0.35	7.98	M7				1.19	10.06
	0.72	7.9	M7			0.71	7.99	M7			0.71	8	M7												0.35	8.22	M7				10.11	10.24
	0.03	8.1																0.28	8.28	A3G3					5.2	8.32	A3G3				0.97	10.67
	0.03	8.29																5.31	8.39	A3BG3					0.82	8.52	A3BG3				1.11	10.8
																		0.69	8.58	FA3G3					0.96	8.64	FA3G3				0.65	11.17
																		0.58	8.77	A3'G3					0.37	8.69	A3'G3				0.06	11.33
																									1.09	8.77	M8				0.04	11.46
	0.98	8.62	M8			0.98	8.72	M8			0.97	8.73	M8					0.23	8.96	FA3'G3					0.33	8.89					2.81	11.59
	0.93	8.74	M8			0.88	8.85	M8			0.91	8.86	M8					0.41	9.18	FA4G3					0.49	9.13	FA3'G3				0.13	11.92
	0.01	9.03																		FA4G3					0.25	9.32	FA4G3				0.52	12.09
	0.23	9.29				0.22	9.41				0.2	9.41													5.2	9.5	M9				0.1	12.66
	5.23	9.47	M9			5.18	9.59	M9			5.15	9.59	M9					0.09	9.65	A4G4					0.5	9.74	A4G4				0.06	12.76
																		0.31	9.78						0.09	9.87					0.06	13
																									0.06	9.98					0.03	13.26
																				FA4G4					0.1	10.09	FA4G4				0.04	13.4
																									7.83	10.24	M9Glc				0	13.61
	7.81	10.2	M9 Glc			7.72	10.35	M9 Glc			7.81	10.32	M9Glc
	0.15	10.37				0.14	10.52
	0.05	10.83

## Sheet: S0
ABS						UND
% Area	GU					% Area	GU
						0.03	4.66
						0.11	4.79
						0.01	5.02
0.03	5.14					0.16	5.12
0.01	5.32	M4				0.05	5.3	M4
0	5.43					0.01	5.43
0.05	5.57					0.07	5.57
0.15	5.74					0.22	5.7
						0.01	5.83
						0	5.9
2.15	6.11	M5	FA2B	FA3		7.51	6.1	M5	FA2B	FA3
								A2[6]G1
0.35	6.29	A2[6]G1
0.27	6.48	A2[3]G1				0.83	6.48	A2[3]G1
0.84	6.59	A3G1	A2BG1			0.62	6.58	A3G1	A2BG1
0.18	6.76	M5A1	M4A1G1			0.03	6.74	M5A1	M4A1G1
2.59	6.87	FA2BG1	FA3G1			7.67	6.87	FA2BG1	FA3G1
1.41	7.01	FA2BG1	FA3G1			4.3	7.01	FA2BG1	FA3G1
43.34	7.11	M6	A2G2			1.16	7.09	M6	A2G2
0.57	7.24
2.77	7.29	A2BG2				3.08	7.29	A2BG2
4.91	7.5	FA2G2	M5A1G1			1.83	7.49	FA2G2	M5A1G1
15.54	7.67	FA2BG2	FA3G2			16.23	7.66	FA2BG2	FA3G2
0.84	7.91	FA3'G2				2.57	7.91	FA3'G2
0.35	7.98	M7						M7
0.35	8.22	M7						M7
5.2	8.32	A3G3				0.63	8.28	A3G3
0.82	8.52	A3BG3						A3BG3
0.96	8.64	FA3G3				3.46	8.63	FA3G3
0.37	8.69	A3'G3						A3'G3
1.09	8.77	M8				3.45	8.75	M8
0.33	8.89	M8
0.49	9.13	FA3'G3				0.33	9.1	FA3'G3
0.25	9.32	FA4G3				0.75	9.3	FA4G3
5.2	9.5	M9				17.73	9.48	M9
0.5	9.74	A4G4				0.11	9.77	A4G4
0.09	9.87
0.06	9.98					0.08	9.99	FA4G4
0.1	10.09	FA4G4
7.83	10.24	M9Glc				26.35	10.23	M9Glc
						0.45	10.39
						0.15	10.86

## Sheet: S1
ABS					NAN1-ALL 6 linked							UND 3 and 6 linked
% Area	GU				% Area	GU						% Area	GU
0.12	5.23
0.14	5.76
0.1	6.2
0.79	6.31	A2[6]G1			0.27	6.31	A2[6]G1
0.07	6.49	A2[3]G1					A2[3]G1	A3G1	A2BG1
2.04	6.61	A3G1	A2BG1		1.01	6.61	M5A1	M4A1G1
0.29	6.78	M5A1	M4A1G1											All [3] and [6]
1.04	6.9	FA2BG1	FA3G1		0.33	6.89	FA2BG1	FA3G1
0.98	7.01	FA2BG1	FA3G1		0.52	7	FA2BG1	FA3G1				0.23	7.13
49.21	7.13	A2G2			21.64	7.12	A2G2
0.69	7.25				0.26	7.24						0.05	7.25
4.1	7.32	A2BG2			2.1	7.31	A2BG2		A2[6]G1S[6]1			0.12	7.4	A2[6]G1S1
									A2[3]G1S[6]1			0.18	7.45	A2[3]G1S1
8.52	7.51	FA2G2	M5A1G1		4.4	7.51	FA2G2	M5A1G1	A3G1S[6]1	A2BG1S1		1.1	7.57	A3G1S1	A2BG1S1
25.76	7.69	FA2BG2	FA3G2		13.72	7.68	FA2BG2	FA3G2	M4A1G1S[6]1			0.06	7.77	M4A1G1S1
					1.08	7.85			FA2BG1S[6]1	FA3G1S[6]1		2.67	7.89	FA2BG1S1	FA3G1S1
					0.9	7.97	FA3'G2		FA2BG1S[6]1	FA3G1S[6]1		1.11	7.98	FA2BG1S1	FA3G1S1
1.16	8	FA3'G2			0.14	8.09						0.42	8.12
2.05	8.32	A3G3			30.68	8.29	A3G3		A2G2S[6]1			49.59	8.32	A2G2S1
					0.58	8.43	A3BG3					0.95	8.45
1.38	8.51	A3BG3			2.14	8.56			A2B2G2S[6]1			3.53	8.58	A2B2G2S1
0.68	8.7	A3'G3	FA3G3		5.48	8.7	A3'G3	FA3G3	FA2G2S[6]1	M5A1G1S[6]1		8.6	8.73	FA2G2S1	M5A1G1S1
0.38	8.88
					12.22	8.94			FA2BG2S[6]1			25.12	8.96	FA2BG2S1	FA3G2S1
0.49	9.11	FA3'G3			0.73	9.16	FA3'G3		FA3'G2S[6]1			1.03	9.18	FA3'G2S1
					0.56	9.44			A3G3S[6]1			1.22	9.46	A3G3S1
					0.5	9.56			A3BG3S[6]1	FA3G3S[6]1		0.94	9.58	A3BG3S1
					0.75	9.69			A3'G3S[6]1			1.42	9.7	A3'G3S1	FA3G3S1
									FA3'G3S[6]1			0.54	9.93	FA3'G3S1
												0.21	10.07
												0.08	10.2
												0.49	10.43
												0.26	10.82
												0.08	11.06
												0.01	11.25

## Sheet: S2
	ABS						NAN1								UND
	% Area	GU					% Area	GU							% Area	GU
	0.84	6.62
	0.34	6.89
	67.34	7.11	A2G2				18.17	7.13	A2G2	A2BG2
	1.55	7.23	A2BG2
	3.57	7.51	FA2G2				0.93	7.53	FA2G2
	4.13	7.67	FA2BG2	FA3G2			1.09	7.68	FA2BG2	FA3G2
			FA3'G2				0.14	7.93	FA3'G2
							0.1	8.1
	6.17	8.31	A3G3	A3BG3	A2G2S1		51.63	8.28	A3G3	A3BG3	A2G2S[6]1
											A2BG2S[6]1				0.15	8.56
	2.5	8.69	A3'G3	FA3G3			3.98	8.73	A3'G3	FA3G3	FA2G2S[6]1				0.21	8.72
	1.9	8.93					0.98	8.93			FA2BG2S[6]1	FA3G2S[6]1
	1.03	9.11	FA3'G3				0.18	9.13	FA3'G3		FA3'G2S[6]1				9.92	9.16	A2G2S2	[3,3]
			FA4G3						FA4G3						0.17	9.38
	8.36	9.54	A4G4	A2G2S2			19.33	9.54	A4G4		A3G3S[6]1		A2G2S[6.6]2		74.91	9.58	A2G2S2	[3,3], [3,6] and [6,6]
							0.86	9.7			A3BG3S[6]1		A2BG2S[6,6]2		1.89	9.75	A2BG2S2	[3,3], [3,6] and [6,6]
	2.25	9.95	FA4G4				0.75	9.94	FA4G4		A3'G3S[6]1	FA3G3S[6]1	FA2G2S[6,6]2		2.89	9.99	FA2G2S2	[3,3], [3,6] and [6,6]
							0.85	10.09			FA3'G3S[6]1	FA4G3S[6]1	FA2BG2S[6,6]2	FA3G2S[6,6]2	3.71	10.13	FA2BG2S2	[3,3], [3,6] and [6,6]		FA3G2S2	[3,3], [3,6] and [6,6]
													FA3'G2S[6,6]2		2	10.26	FA3'G2S2	[3,3], [3,6] and [6,6]
													A3G3S[6,6]2		0.46	10.37	A3G3S2	[3,3], [3,6] and [6,6]
													A3BG3S[6,6]2		0.13	10.53	A3BG3S2	[3,3], [3,6] and [6,6]
							0.58	10.68			A4G4S[6]1		A3'G3S[6,6]2		2.84	10.71	A3'G3S2	[3,3], [3,6] and [6,6]
							0.37	10.8					FA3G3S[6,6]2				FA3G3S2	[3,3], [3,6] and [6,6]
							0.04	11.05			FA4G4S[6]1		FA3'G3S[6,6]2	FA4G3S[6,6]2	0.23	11.07	FA3'G3S2	FA4G3S2
													A4G4S[6,6]2		0.48	11.51	A4G4S2	[3,3], [3,6] and [6,6]

## Sheet: S3
ABS						NAN1							UND
	% Area	GU					% Area	GU						% Area	GU
1	7.68	8.22				1	0.99	8.21
2	88.56	8.33	A3G3			2	13.65	8.33	A3G3
3	1.84	8.51	A3BG3				(not integrated)		A3BG3
4	0.96	8.69	A3'G3	FA3G3					A3'G3	FA3G3
5	0.96	8.89
						3	2.02	9.07
						4	4.01	9.35
						5	51.56	9.46		A3G3S[6]1	A3BG3S[6]1
						6	1.97	10.58		A3'G3S[6]1	FA3G3S[6]1
						7	25.8	10.69		A3G3S[6,6]2	A3BG3S[6,6]2
										A3'G3S[6,6]2	FA3G3[6,6]2		1	12.08	11.05	A3G3S3	[3,3,3]
													2	83.29	11.46	A3G3S3	[3,3,6] and [3,6,6]		A3BG3S3	[3,3,3], [3,3,6] and [3,6,6]
													3	4.63	11.95				A3'G3S3	[3,3,3], [3,3,6] and [3,6,6]
																			FA3G3S3	[3,3,3], [3,3,6] and [3,6,6]

## Sheet: S3J
ABS					NAN1											UND
% Area	GU				% Area	GU										% Area	GU
66.02	7.13	A2G2			23.39	7.07	A2G2
0.48	7.32	A2B2G2					A2B2G2
8.24	7.48	FA2G2			8.36	7.47	FA2G2	FA3G2		A2[3]G1S[6]1
5.43	7.69	FA2BG2	M5A1G1		4.26	7.62	FA2BG2	FA3'G2	M5A1G1	FA2G1S[1]1
		FA3'G2			0.96	8.12
4.68	8.33	A3G3			3.7	8.31	A3G3			A2G2S[6]1	A2B2G2S[6]1					2.62	8.35	A2G2S[3,3,3]3
		A3BG3			12.83	8.44	A3BG3						A2G2S[6,6,6]3	A2B2G2S[6,6,6]3		27.27	8.48	A2G2S3	A2BG2S3
5.1	8.71	FA3G3			3.06	8.71	FA3G3			FA2G2S[6]1
		A3'G3			4.9	8.85	A3'G3			FA2BG2S[6]1	M5A1G1S[6]1	FA3G2S[6]1	FA2G2S[6,6,6]3			11.35	8.88	FA2G2S3
										FA3'G2S[6]1						3.78	9.12	FA2BG2S3	M5A1G1S3	not [6,6,6] but probably all others [3,3,3], [3,3,6] and [3,6,6]
(not integrated-small)		FA4G3	FA3'G3		3.36	9.49												FA3G2S3
4.4	9.6				2.89	9.59				A3G3S[6]1			FA3'G2S[6,6,6]3			2.49	9.58	FA3'G2S3
5.65	9.73	A4G4			2.89	9.73	A4G4			A3BG3S[6]1
					5.63	9.86				FA3G3S[6]1
					1.01	10.09				A3'G3S[6]1
					8.47	10.68				A4G4S[6]1
					9	10.82
					5.3	11.07
																4.71	11.48	A3G3S3	not [6,6,6] but probably all others [3,3,3], [3,3,6] and [3,6,6]						A2G2S3
																9.61	11.8	A3G3S3	not [6,6,6] but probably all others [3,3,3], [3,3,6] and [3,6,6]						A2G2S3
																2.72	11.99	A3BG3S3	not [6,6,6] but probably all others [3,3,3], [3,3,6] and [3,6,6]						A2B2G2S3
																16.02	12.12	FA3G3S3	not [6,6,6] but probably all others [3,3,3], [3,3,6] and [3,6,6]						FA2G2S3
																2.74	12.44	A3'G3S3							M5A1G1S3
																14.68	12.61	A4G4S3	not [6,6,6] but probably all others [3,3,3], [3,3,6] and [3,6,6]						FA2BG2S3	FA3G2S3
																2.01	12.8

## Sheet: S4
ABS					NAN1								UND
% Area	GU				% Area	GU							% Area	GU
1.42	6.9	FA2BG1	FA3G1
54.03	7.09	A2G2			20.26	7.08	A2G2
40.44	7.49	FA2G2	M5A1G1		14.17	7.48	FA2G2	M5A1G1
4.11	8.34	A3G3			18.12	8.36	A3G3	FA2BG1S[6,6]2	FA3G1S2	FA2G2S[6]1
					23.62	8.45	A2G2S[6,6]2
					11.32	8.86	FA2G2S[6,6]2
													3.58	9.41
					4.17	9.56	FA2BG1S4	FA3G1S4	A3G3S[6]1 or [6,6]2 depends on linkage				7.18	9.57	FA2BG1S4	FA3G1S4	[3,3,6,6] and [6,6,6,6]
					3.95	9.83	A2G2S4						46.99	9.82	A2G2S4	[3,3,3,3],[3,3,6,6] and [6,6,6,6]
					4.39	10.23	FA2G2S4						34.84	10.23	FA2G2S4	[3,3,3,3],[3,3,3,6],[3,3,6,6] and [6,6,6,6]
													7.41	12.56	A3G3S4	[3,3,3,3] and [3,3,3,6] or [3,3,6,6]
